# Supplementary material for: Interventions that strengthen the care workforce: a realist synthesis review
Source: Health Aff Sch. 2025 Jun 28;3(7):qxaf128. doi: 10.1093/haschl/qxaf128 (PMC12247801; doi:10.1093/haschl/qxaf128)
Supplement: qxaf128_Supplementary_Data [file qxaf128_supplementary_data.zip]

Archive with 2 entries (2 files):
- Appendices.docx
- CoI_disclosures.pdf
